# Supplementary material for: mTOR-Dependent Autophagy Regulates Slit Diaphragm Density in Podocyte-like Drosophila Nephrocytes
Source: Cells. 2022 Jul 2;11(13):2103. doi: 10.3390/cells11132103 (PMC9265458; doi:10.3390/cells11132103)
Supplement: Supplementary file 1 [file cells-11-02103-s001.zip]

Archive with 1 entries (1 files):
- cells-1774655-supplementary.pdf
